# Supplementary material for: Machine-Learning-Assisted Aroma Profile Prediction in Five Different Quality Grades of Nongxiangxing Baijiu Fermented During Summer Using Sensory Evaluation Combined with GC×GC–TOF-MS
Source: Foods. 2025 May 12;14(10):1714. doi: 10.3390/foods14101714 (PMC12111339; doi:10.3390/foods14101714)
Supplement: Supplementary file 1 [file foods-14-01714-s001.zip]

Archive with 2 entries (2 files):
- Table S1. The Relative Odor Activity Values (ROAVs) data integration table of key differential volatile organic compounds (VOCs) in five samples..pdf
- Table S2. The quantitative list of important characteristic of volatile organic compounds (VOCs) in five samples based on machine learning..pdf
